# Supplementary material for: Hierarchical Virtual Screening and Binding Free Energy Prediction of Potential Modulators of Aedes Aegypti Odorant-Binding Protein 1
Source: Molecules. 2022 Oct 11;27(20):6777. doi: 10.3390/molecules27206777 (PMC9612181; doi:10.3390/molecules27206777)
Supplement: Supplementary file 1 [file molecules-27-06777-s001.zip]

Archive with 1 entries (1 files):
- molecules-1922227-supplementary.pdf
